# Supplementary material for: Identification of the UGT Family and Functional Validation of MwUGT2 in Meconopsis wilsonii
Source: Plants (Basel). 2025 Mar 17;14(6):944. doi: 10.3390/plants14060944 (PMC11946591; doi:10.3390/plants14060944)
Supplement: Supplementary file 1 [file plants-14-00944-s001.zip]

Archive with 1 entries (1 files):
- plants-3500382-supplementary.xlsx
