# Supplementary material for: Identification of the UGT Family and Functional Validation of MwUGT2 in Meconopsis wilsonii
Source: Plants (Basel). 2025 Mar 17;14(6):944. doi: 10.3390/plants14060944 (PMC11946591; doi:10.3390/plants14060944)
Supplement: Supplementary file 1 [file plants-14-00944-s001.zip › plants-3500382-supplementary.xlsx]

## Sheet: S1
Table S1. MwUGTs Protein Physicochemical Properties
ID	Name	Formula	Total number of atoms	Instability index	Aliphatic index	Grand average of hydropathicity	Ncmber of amino acid	Molecular weight	Theoretical Pi	Alpha helix	Extended strand	Beta turn	Random coil	Predicted location
PacBio_transcript_41142	MwUGT1	C2206H3348N548O596S11	6709	30.79	96.04	-0.042	414	47434.8	6.8	43.24	13.53	4.35	38.89	Cell membrane
PacBio_transcript_40227	MwUGT2	C2252H3499N593O654S24	7022	32.43	84.11	-0.05	453	50114.6	6.24	39.74	15.67	5.74	38.85	Cell membrane
PacBio_transcript_38603	MwUGT3	C2444H3830N644O705S29	7652	39.5	93.62	-0.094	483	54444.9	5.57	42.86	14.7	7.66	34.78	Cell membrane
PacBio_transcript_42432	MwUGT4	C2205H3426N574O665S24	6894	40.14	89.25	-0.152	440	49386.3	4.68	46.14	13.64	7.05	33.18	Cell membrane. Chloroplast.
PacBio_transcript_42161	MwUGT5	C2453H3823N647O723S28	7674	42.35	90.43	-0.129	487	54843.9	5.18	45.38	13.76	6.78	34.09	Cell membrane. Chloroplast.
PacBio_transcript_41958	MwUGT6	C2478H3848N644O719S27	7716	44.08	86.48	-0.175	489	55031.3	5.55	42.33	14.72	6.34	36.61	Cell membrane. Chloroplast.
PacBio_transcript_41595	MwUGT7	C2113H3293N535O627S19	6587	39.14	94.53	-0.147	413	46832.7	4.75	40.68	14.29	6.78	38.26	Cell membrane. Chloroplast. Cytoplasm. Nucleus. Peroxisome.
PacBio_transcript_39607	MwUGT8	C2711H4207N715O800S24	8457	40.35	86.42	-0.211	537	60386	5.72	41.71	15.08	5.96	37.24	Cell membrane. Chloroplast.
PacBio_transcript_1599	MwUGT9	C1495H2339N397O449S14	4694	40.15	90.2	-0.252	296	33507.2	5.1	45.95	15.2	7.43	31.42	Chloroplast
PacBio_transcript_41556	MwUGT10	C2456H3830N638O727S26	7677	45	86.62	-0.192	488	54760.8	5.47	43.24	14.96	6.97	34.84	Chloroplast
PacBio_transcript_32564	MwUGT11	C1309H2029N351O413S13	4115	47.34	78.76	-0.386	266	29708.4	4.93	42.11	15.04	6.39	36.47	Chloroplast
PacBio_transcript_35361	MwUGT12	C2514H3894N662O754S25	7849	49.72	76.16	-0.252	503	56258.1	6.06	43.74	12.52	6.56	37.18	Cell membrane
PacBio_transcript_39197	MwUGT13	C2383H3715N633O725S22	7478	43.31	83.27	-0.228	480	53537.8	5.14	41.04	13.96	5.21	39.79	Cell membrane. Chloroplast
PacBio_transcript_40694	MwUGT14	C2452H3850N664O717S20	7703	45.5	94.44	-0.141	487	54744.8	5.69	43.53	12.94	6.16	37.37	Cell membrane
PacBio_transcript_2393	MwUGT15	C2521H3938N660O738S18	7875	41.33	94.87	-0.167	493	55878.1	6.04	42.19	13.18	5.48	39.15	Chloroplast
PacBio_transcript_39517	MwUGT16	C2476H3896N648O731S23	7774	36.5	87.98	-0.225	491	55175.4	5.64	45.21	15.27	5.4	34.01	Cell membrane. Chloroplast
PacBio_transcript_39181	MwUGT17	C2479H3888N646O735S24	7772	40.23	89.74	-0.154	491	55271.5	5.31	42.16	15.89	5.3	36.66	Cell membrane
PacBio_transcript_41261	MwUGT18	C2351H3708N612O688S18	7377	37	92.35	-0.052	476	52132.1	5.86	42.44	14.08	6.3	37.18	Cell membrane
PacBio_transcript_41898	MwUGT19	C2364H3703N611O687S16	7381	36.1	92.11	-0.081	473	52189.1	5.66	42.07	14.16	6.34	37.42	Cell membrane. Chloroplast.
PacBio_transcript_41439	MwUGT20	C2382H3773N627O693S24	7499	42.18	96.77	-0.039	474	53052.4	5.74	40.72	14.35	4.01	40.93	Cell membrane. Chloroplast. Nucleus.
PacBio_transcript_38067	MwUGT21	C2522H3997N663O739S25	7946	44.35	90.71	-0.133	505	56232	6.02	44.95	14.06	5.54	35.45	Cell membrane
PacBio_transcript_34665	MwUGT22	C2552H3980N670O753S30	7985	40.03	85.4	-0.139	511	57057.5	5.46	40.31	17.81	5.48	36.4	Cell membrane. Chloroplast.
PacBio_transcript_42391	MwUGT23	C2269H3554N604O659S21	7107	35.94	89.58	-0.102	456	50512.1	5.94	42.54	16.07	7.02	34.43	Cell membrane
PacBio_transcript_41728	MwUGT24	C2263H3557N601O658S22	7101	33.49	91.51	-0.083	456	50417.1	5.86	40.35	15.13	8.11	36.4	Cell membrane
PacBio_transcript_38126	MwUGT25	C2805H4343N723O811S20	8702	37.56	87.54	-0.228	549	61811.9	5.44	35.52	14.75	7.29	42.44	Cell membrane
PacBio_transcript_42778	MwUGT26	C2383H3661N597O673S26	7340	46.5	83.01	-0.176	458	52275.4	5.46	42.58	15.28	7.21	34.93	Cell membrane

## Sheet: S2
Table S2. MwUGTs KEGG Functional Notes
ID	Name	KEGG	KEGG pathway
PacBio_transcript_41142	MwUGT1	K00699 glucuronosyltransferase [EC:2.4.1.17] | (RefSeq) UDP-Glycosyltransferase/glycogen phosphorylase (A)	ko00040: Pentose and glucuronate interconversions; ko00053: Ascorbate and aldarate metabolism; ko00860: Porphyrin metabolism; ko01100: Metabolic pathways; ko01110: Biosynthesis of secondary metabolites; ko01240: Biosynthesis of cofactors
PacBio_transcript_40227	MwUGT2	K12930 anthocyanidin 3-O-glucosyltransferase [EC:2.4.1.115] | (RefSeq) anthocyanidin 3-O-glucosyltransferase 7-like (A)	ko00942: Anthocyanin biosynthesis; ko01100: Metabolic pathways; ko01110: Biosynthesis of secondary metabolites
PacBio_transcript_38603	MwUGT3	K22706 (R)-mandelonitrile beta-glucosyltransferase [EC:2.4.1.354] | (RefSeq) 7-deoxyloganetin glucosyltransferase (A)	ko00460: Cyanoamino acid metabolism; ko01100: Metabolic pathways; ko01110: Biosynthesis of secondary metabolites
PacBio_transcript_42432	MwUGT4	K22706 (R)-mandelonitrile beta-glucosyltransferase [EC:2.4.1.354] | (RefSeq) (R)-mandelonitrile beta-glucosyltransferase-like (A)	ko00460: Cyanoamino acid metabolism; ko01100: Metabolic pathways; ko01110: Biosynthesis of secondary metabolites
PacBio_transcript_42161	MwUGT5	K23452 UDP-glucosyltransferase 85A [EC:2.4.1.-] | (RefSeq) UGT85A1; UDP-Glycosyltransferase superfamily protein (A)	ko00908: Zeatin biosynthesis; ko01110: Biosynthesis of secondary metabolites
PacBio_transcript_41958	MwUGT6	K22706 (R)-mandelonitrile beta-glucosyltransferase [EC:2.4.1.354] | (RefSeq) (R)-mandelonitrile beta-glucosyltransferase-like (A)	ko00460: Cyanoamino acid metabolism; ko01100: Metabolic pathways; ko01110: Biosynthesis of secondary metabolites
PacBio_transcript_41595	MwUGT7	K13691 pathogen-inducible salicylic acid glucosyltransferase [EC:2.4.1.-] | (RefSeq) UDP-glycosyltransferase 74E1-like (A)	--
PacBio_transcript_39607	MwUGT8	K22706 (R)-mandelonitrile beta-glucosyltransferase [EC:2.4.1.354] | (RefSeq) 7-deoxyloganetin glucosyltransferase (A)	ko00460: Cyanoamino acid metabolism; ko01100: Metabolic pathways; ko01110: Biosynthesis of secondary metabolites
PacBio_transcript_1599	MwUGT9	K22706 (R)-mandelonitrile beta-glucosyltransferase [EC:2.4.1.354] | (RefSeq) 7-deoxyloganetin glucosyltransferase-like (A)	ko00460: Cyanoamino acid metabolism; ko01100: Metabolic pathways; ko01110: Biosynthesis of secondary metabolites
PacBio_transcript_41556	MwUGT10	K23452 UDP-glucosyltransferase 85A [EC:2.4.1.-] | (RefSeq) UDP-glycosyltransferase 85A3 (A)	ko00908: Zeatin biosynthesis; ko01110: Biosynthesis of secondary metabolites
PacBio_transcript_32564	MwUGT11	K23452 UDP-glucosyltransferase 85A [EC:2.4.1.-] | (RefSeq) UGT85A1; UDP-Glycosyltransferase superfamily protein (A)	ko00908: Zeatin biosynthesis; ko01110: Biosynthesis of secondary metabolites
PacBio_transcript_35361	MwUGT12	K15776 cyclo-DOPA 5-O-glucosyltransferase [EC:2.4.1.-] | (RefSeq) UDP-glycosyltransferase 92A1-like (A)	ko00965: Betalain biosynthesis; ko01100: Metabolic pathways; ko01110: Biosynthesis of secondary metabolites
PacBio_transcript_39197	MwUGT13	no KO assigned | (RefSeq) gallate 1-beta-glucosyltransferase 84A24-like (A)	--
PacBio_transcript_40694	MwUGT14	K08237 hydroquinone glucosyltransferase [EC:2.4.1.218] | (RefSeq) UDP-glycosyltransferase 72B3-like (A)	--
PacBio_transcript_2393	MwUGT15	K15776 cyclo-DOPA 5-O-glucosyltransferase [EC:2.4.1.-] | (RefSeq) UDP-glycosyltransferase 92A1-like (A)	ko00965: Betalain biosynthesis; ko01100: Metabolic pathways; ko01110: Biosynthesis of secondary metabolites
PacBio_transcript_39517	MwUGT16	K23260 scopoletin glucosyltransferase [EC:2.4.1.128] | (RefSeq) scopoletin glucosyltransferase-like (A)	ko00999: Biosynthesis of various plant secondary metabolites; ko01110: Biosynthesis of secondary metabolites
PacBio_transcript_39181	MwUGT17	K23260 scopoletin glucosyltransferase [EC:2.4.1.128] | (RefSeq) scopoletin glucosyltransferase-like (A)	ko00999: Biosynthesis of various plant secondary metabolites; ko01110: Biosynthesis of secondary metabolites
PacBio_transcript_41261	MwUGT18	K08237 hydroquinone glucosyltransferase [EC:2.4.1.218] | (RefSeq) hydroquinone glucosyltransferase-like (A)	--
PacBio_transcript_41898	MwUGT19	K08237 hydroquinone glucosyltransferase [EC:2.4.1.218] | (RefSeq) hydroquinone glucosyltransferase-like (A)	--
PacBio_transcript_41439	MwUGT20	K23452 UDP-glucosyltransferase 85A [EC:2.4.1.-] | (RefSeq) UDP-glycosyltransferase 85A1 (A)	ko00908: Zeatin biosynthesis; ko01110: Biosynthesis of secondary metabolites
PacBio_transcript_38067	MwUGT21	K13496 UDP-glucosyltransferase 73C [EC:2.4.1.-] | (RefSeq) UDP-glycosyltransferase 73C3-like isoform X1 (A)	ko00908: Zeatin biosynthesis; ko01110: Biosynthesis of secondary metabolites
PacBio_transcript_34665	MwUGT22	K23260 scopoletin glucosyltransferase [EC:2.4.1.128] | (RefSeq) scopoletin glucosyltransferase (A)	ko00999: Biosynthesis of various plant secondary metabolites; ko01110: Biosynthesis of secondary metabolites
PacBio_transcript_42391	MwUGT23	K22794 flavonol-3-O-glucoside/galactoside glucosyltransferase [EC:2.4.1.239 2.4.1.-] | (RefSeq) UDP-glycosyltransferase 79B30-like (A)	ko00944: Flavone and flavonol biosynthesis; ko01110: Biosynthesis of secondary metabolites
PacBio_transcript_41728	MwUGT24	K22794 flavonol-3-O-glucoside/galactoside glucosyltransferase [EC:2.4.1.239 2.4.1.-] | (RefSeq) UDP-glycosyltransferase 79B30-like (A)	ko00944: Flavone and flavonol biosynthesis; ko01110: Biosynthesis of secondary metabolites
PacBio_transcript_38126	MwUGT25	K18823 soyasaponin III rhamnosyltransferase [EC:2.4.1.273] | (Kazusa) Lj4g3v0338060.1; - (A)	--
PacBio_transcript_42778	MwUGT26	K22794 flavonol-3-O-glucoside/galactoside glucosyltransferase [EC:2.4.1.239 2.4.1.-] | (RefSeq) UDP-glycosyltransferase 79B30-like (A)	ko00944: Flavone and flavonol biosynthesis; ko01110: Biosynthesis of secondary metabolites

## Sheet: S3
Table S3. Anthocyanin metabolites of Meconopsis Wilsonnii petals
Index	Compounds	A1	A2	A3	B1	B2	B3	C1	C2	C3
Anthocyanidin_27	Delphinidin-3-O-glucoside	0.167783	0.15634	0.168996	0.0935743	0.100128	0.120575	0.0925184	0.119553	0.081505
Anthocyanidin_41	Quercetin-3-O-glucoside	11.5656	12.7734	11.8213	2.36377	0.691805	3.97061	0.60331	5.1742	0.345484
Anthocyanidin_98	Petunidin-3-O-glucoside	0.10124	0.101896	0.11266	0.122944	0.0832604	0.147289	0.106658	0.0920069	0.114998
Anthocyanidin_05	Cyanidin-3-O-(6-O-malonyl-beta-D-glucoside)	0.967028	0.877178	0.891522	3.52495	7.46769	1.35847	6.07247	1.5083	3.53916
Anthocyanidin_11	Cyanidin-3-O-glucoside	2.51307	2.70745	2.68751	3.51105	7.52252	1.96792	6.75567	1.78264	3.25042
Anthocyanidin_14	Cyanidin-3-O-sambubioside	28.9132	29.3395	29.3808	53.5399	159.642	31.2955	140.694	41.8209	83.4995
Anthocyanidin_39	Naringenin	0.046553	0.0443188	0.0413664	0.0345731	0.00793992	0.0391521	0.0138809	0.0321657	0.0120908
Anthocyanidin_61	Pelargonidin-3-O-(6-O-malonyl-beta-D-glucoside)	0.0466036	0.0492666	0.0473922	0.043188	0.0358864	0.0278065	0.0253975	0.0251547	0.0105535
Anthocyanidin_79	Peonidin-3-O-(6-O-malonyl-beta-D-glucoside)	0.104906	0.0985427	0.102117	0.0769719	0.236429	0.0641841	0.229998	0.0963344	0.107033
Anthocyanidin_86	Peonidin-3-O-glucoside	0.0273665	0.028338	0.0261459	0.0345488	0.131386	0.0295664	0.111374	0.0499496	0.0496522
Anthocyanidin_15	Cyanidin-3-O-sophoroside	0.512122	0.597799	0.561	2.12534	6.68872	1.31284	5.88239	1.56276	1.72855
Anthocyanidin_71	Pelargonidin-3-O-sambubioside	0.332287	0.34873	0.381871	0.82874	3.4829	0.355611	1.73453	0.597278	0.561588
Anthocyanidin_10	Cyanidin-3-O-galactoside	0	0	0	0.108711	0.0567891	0.0730973	0.092262	0.080616	0.0322606
Anthocyanidin_96	Petunidin-3-O-arabinoside	0	0	0	0.0359843	0.0625353	0.030989	0.0702962	0.0378368	0.0396897
Anthocyanidin_17	Cyanidin-3-O-sambubioside-5-O-glucoside	0.0308994	0.0215124	0.0248518	0	0.124443	0.0460387	0	0.0839882	0.0420748
Anthocyanidin_68	Pelargonidin-3-O-glucoside	0.0130678	0.0165032	0.0161	0.0150119	0.0246884	0.00585313	0.0143722	0.00789911	0.00637159
Anthocyanidin_16	Cyanidin-3-O-xyloside	0	0	0	0.0639119	0.0226048	0.0635188	0.0200097	0.0526926	0.0111464
Anthocyanidin_40	Naringenin-7-O-glucoside	0	0	0	0.0806803	0.688244	0.111608	0.432581	0.110614	0.460643
Anthocyanidin_21	Delphinidin-3-O-(6-O-malonyl-beta-D-glucoside)	0	0	0	0.0435131	0.120526	0.0423811	0.119185	0.0393501	0.0269509
Anthocyanidin_43	Malvidin	0	0	0	0	0.0137829	0	0.0133605	0	0.0119222
Anthocyanidin_22	Delphinidin-3-O-(6-O-malonyl)-glucoside-3'-glucoside	0	0	0	0.00798787	0.0162251	0	0.016637	0	0
A:bud stage;B:dehiscence stage;C:full-bloom stage;1,2,3 denotes three biological replicates

## Sheet: S4
Table S4. Real-time fluorescent quantitative primer
Gene name	Primer sequence(5’-3’)
MwActin-F	TTCCGTGTTCCTACCGTTGA
MwActin-R	TCCCTTCATCTTACCCTCGG
MwUGT2-F	CATAAGGCTGAGATGGGTTTCTTTG
MwUGT2-R	GGTCCAAGAGTGATGGATTGACG
NtActin-F	AATGGAACTGGAATGGTCAAGGC
NtActin-R	TGCCAGATCTTCTCCATGTCATCCCA
NtCHS-F	TTGTTCGAGCTTGTCTCTGC
NtCHS-R	AGCCCAGGAACATCTTTGAG
NtDFR-F	AACCAACAGTCAAGGGGAATG
NtDFR-R	TTGGACATCGACAGTTCCAG
NtANS-F	TGGCGTTGAAGCTCATACTG
NtANS-R	GGAATTAGGCACACACTTTGC
NtCHI-F	GTCAGGCCATTGAAAAGCTC
NtCHI-R	CTAATCGTCAATGCCCCAAC
NtF3H-F	CAAGGCATGTGTGGATATGG
NtF3H-R	TGTGTCGTTTCAGTCCAAGG
NtUFGT-F	GAGTGCATTGGATGCCTTTT
NtUFGT-R	CCAGCTCCATTAGGTCCTTG
NtF3’5’H-F	GCCACCCACTTGGCCTATAA
NtF3’5’H-R	TCGCCTTCTCGGCTCATTTC
